# Supplementary material for: Identification and validation of hub genes for diabetic retinopathy
Source: PeerJ. 2021 Sep 13;9:e12126. doi: 10.7717/peerj.12126 (PMC8445088; doi:10.7717/peerj.12126)
Supplement: Supplemental Information 12 [file peerj-09-12126-s012.zip]

Archive with 10 entries (8 files):
- files 1-raw data/
- files 1-raw data/Primer sequences.xlsx
- files 1-raw data/raw data of  QPCR.xlsx
- files 1-raw data/the melting curve, amplification curve and figure of RNA/
- files 1-raw data/the melting curve, amplification curve and figure of RNA/NDUFS1  amplification curve.jpg
- files 1-raw data/the melting curve, amplification curve and figure of RNA/NDUFS1  melting curve.jpg
- files 1-raw data/the melting curve, amplification curve and figure of RNA/SLC25A33  amplification curve.jpg
- files 1-raw data/the melting curve, amplification curve and figure of RNA/SLC25A33  melting curve.jpg
- files 1-raw data/the melting curve, amplification curve and figure of RNA/actin  amplification curve.jpg
- files 1-raw data/the melting curve, amplification curve and figure of RNA/actin  melting curve.jpg
