# Supplementary material for: Identification and validation of hub genes for diabetic retinopathy
Source: PeerJ. 2021 Sep 13;9:e12126. doi: 10.7717/peerj.12126 (PMC8445088; doi:10.7717/peerj.12126)
Supplement: Supplemental Information 12 [file peerj-09-12126-s012.zip › files 1-raw data/Primer sequences.xlsx]

## Sheet: Sheet1
Gene symbol	Primer	Sequence 5‘-3‘
SLC25A33	Forward	TGTACTTCGCGTGCTACTCC
	Reverse	GCTTGCAGCCTCTCATCTTTC
NDUFS1	Forward	TTTCTAGAGGGGAAGCGTGC
	Reverse	TGCAGCGGGTACACTGTATG
actin	Forward	ACATCCGTAAAGACCTCTATGCC
	Reverse	TACTCCTGCTTGCTGATCCAC
