# Supplementary material for: Identification and validation of hub genes for diabetic retinopathy
Source: PeerJ. 2021 Sep 13;9:e12126. doi: 10.7717/peerj.12126 (PMC8445088; doi:10.7717/peerj.12126)
Supplement: Supplemental Information 12 [file peerj-09-12126-s012.zip › files 1-raw data/raw data of QPCR.xlsx]

## Sheet: NDUFS1
sample	actin Ct	NDUFS1 ct	△Ct	sample	actin Ct	NDUFS1 ct	△Ct	-△△Ct	2-△△Ct	Average	SD
Control 1	15.31	23.7067	8.39667	Control 1	15.24	23.95	8.71	-0.313333	0.80478
Control 1	15.31	23.7067	8.39667	Control 1	15.24	23.66	8.42	-0.0233333	0.983957
Control 1	15.31	23.7067	8.39667	Control 1	15.45	23.51	8.06	0.336667	1.26284	1.01719	0.230829
Control 1	15.31	23.7067	8.39667	Control 2	15.27	23.52	8.25	0.146667	1.10701
Control 1	15.31	23.7067	8.39667	Control 2	15.25	23.39	8.14	0.256667	1.19472
Control 1	15.31	23.7067	8.39667	Control 2	15.37	23.63	8.26	0.136667	1.09936	1.1337	0.0529828
Control 1	15.31	23.7067	8.39667	Control 3	15.61	23.47	7.86	0.536667	1.45062
Control 1	15.31	23.7067	8.39667	Control 3	15.78	23.74	7.96	0.436667	1.35347
Control 1	15.31	23.7067	8.39667	Control 3	15.83	23.6	7.77	0.626667	1.54399	1.44936	0.0952662
Control 1	15.31	23.7067	8.39667	Control 4	16.06	23.52	7.46	0.936667	1.9141
Control 1	15.31	23.7067	8.39667	Control 4	15.68	23.36	7.68	0.716667	1.64338
Control 1	15.31	23.7067	8.39667	Control 4	15.66	23.71	8.05	0.346667	1.27162	1.6097	0.322562
Control 1	15.31	23.7067	8.39667	Control 5	15.44	23.31	7.87	0.526667	1.4406
Control 1	15.31	23.7067	8.39667	Control 5	15.27	23.54	8.27	0.126667	1.09177
Control 1	15.31	23.7067	8.39667	Control 5	15.1	23.64	8.54	-0.143333	0.905425	1.14593	0.271666
Control 1	15.31	23.7067	8.39667	Control 6	15.38	24.79	9.41	-1.01333	0.4954
Control 1	15.31	23.7067	8.39667	Control 6	15.44	24.51	9.07	-0.673333	0.627056
Control 1	15.31	23.7067	8.39667	Control 6	15.47	24.58	9.11	-0.713333	0.609909	0.577455	0.071577
Control 1	15.31	23.7067	8.39667	Control 7	15.49	23.36	7.87	0.526667	1.4406
Control 1	15.31	23.7067	8.39667	Control 7	15.27	23.5	8.23	0.166667	1.12246
Control 1	15.31	23.7067	8.39667	Control 7	15.13	23.53	8.4	-0.00333333	0.997692	1.18692	0.228379
Control 1	15.31	23.7067	8.39667	DR 1	16.18	23.25	7.07	1.32667	2.50822
Control 1	15.31	23.7067	8.39667	DR 1	15.86	23.11	7.25	1.14667	2.21402
Control 1	15.31	23.7067	8.39667	DR 1	15.75	23.32	7.57	0.826667	1.77358	2.16528	0.369739		Control 1	1.01719	0.230829
Control 1	15.31	23.7067	8.39667	DR 2	15.67	22.5	6.83	1.56667	2.9622				Control 2	1.1337	0.0529828
Control 1	15.31	23.7067	8.39667	DR 2	15.76	22.3	6.54	1.85667	3.6217				Control 3	1.44936	0.0952662
Control 1	15.31	23.7067	8.39667	DR 2	15.76	22.36	6.6	1.79667	3.47417	3.35269	0.346128		Control 4	1.6097	0.322562
Control 1	15.31	23.7067	8.39667	DR 3	15.64	22.61	6.97	1.42667	2.68825				Control 5	1.14593	0.271666
Control 1	15.31	23.7067	8.39667	DR 3	15.55	22.71	7.16	1.23667	2.35653				Control 6	0.577455	0.071577
Control 1	15.31	23.7067	8.39667	DR 3	15.6	22.9	7.3	1.09667	2.1386	2.39446	0.27678		Control 7	1.18692	0.228379
Control 1	15.31	23.7067	8.39667	DR 4	15.58	22.64	7.06	1.33667	2.52567				DR 1	2.16528	0.369739
Control 1	15.31	23.7067	8.39667	DR 4	15.55	22.49	6.94	1.45667	2.74473				DR 2	3.35269	0.346128
Control 1	15.31	23.7067	8.39667	DR 4	15.58	22.92	7.34	1.05667	2.08012	2.45018	0.338678		DR 3	2.39446	0.27678
Control 1	15.31	23.7067	8.39667	DR 5	15.83	23.03	7.2	1.19667	2.29209				DR 4	2.45018	0.338678
Control 1	15.31	23.7067	8.39667	DR 5	15.81	23.1	7.29	1.10667	2.15348				DR 5	1.98593	0.416059
Control 1	15.31	23.7067	8.39667	DR 5	15.65	23.45	7.8	0.596667	1.51222	1.98593	0.416059		DR 6	2.6222	0.106121
Control 1	15.31	23.7067	8.39667	DR 6	16.02	23.06	7.04	1.35667	2.56093				DR 7	2.61606	0.242322
Control 1	15.31	23.7067	8.39667	DR 6	15.82	22.76	6.94	1.45667	2.74473
Control 1	15.31	23.7067	8.39667	DR 6	15.92	22.96	7.04	1.35667	2.56093	2.6222	0.106121
Control 1	15.31	23.7067	8.39667	DR 7	15.6	22.47	6.87	1.52667	2.88119
Control 1	15.31	23.7067	8.39667	DR 7	15.38	22.42	7.04	1.35667	2.56093
Control 1	15.31	23.7067	8.39667	DR 7	15.29	22.42	7.13	1.26667	2.40605	2.61606	0.242322

## Sheet: SLC25A33
sample	actin Ct	SLC25A33 ct	△Ct	sample	actin Ct	SLC25A33 ct	△Ct	-△△Ct	2-△△Ct	Average	SD
Control 1	15.31	26.5467	11.2367	Control 1	15.24	26.85	11.61	-0.373333	0.771997
Control 1	15.31	26.5467	11.2367	Control 1	15.24	26.43	11.19	0.0466667	1.03288
Control 1	15.31	26.5467	11.2367	Control 1	15.45	26.36	10.91	0.326667	1.25411	1.01966	0.241329
Control 1	15.31	26.5467	11.2367	Control 2	15.27	25.88	10.61	0.626667	1.54399
Control 1	15.31	26.5467	11.2367	Control 2	15.25	25.78	10.53	0.706667	1.63203
Control 1	15.31	26.5467	11.2367	Control 2	15.37	25.93	10.56	0.676667	1.59844	1.59149	0.0444278
Control 1	15.31	26.5467	11.2367	Control 3	15.61	26.76	11.15	0.0866667	1.06191
Control 1	15.31	26.5467	11.2367	Control 3	15.78	27.08	11.3	-0.0633333	0.95705
Control 1	15.31	26.5467	11.2367	Control 3	15.83	27.22	11.39	-0.153333	0.899171	0.972712	0.0824942
Control 1	15.31	26.5467	11.2367	Control 4	16.06	26.21	10.15	1.08667	2.12383
Control 1	15.31	26.5467	11.2367	Control 4	15.68	26.01	10.33	0.906667	1.87471
Control 1	15.31	26.5467	11.2367	Control 4	15.66	26.31	10.65	0.586667	1.50177	1.83344	0.313074
Control 1	15.31	26.5467	11.2367	Control 5	15.44	26.08	10.64	0.596667	1.51222
Control 1	15.31	26.5467	11.2367	Control 5	15.27	26.16	10.89	0.346667	1.27162
Control 1	15.31	26.5467	11.2367	Control 5	15.1	26.14	11.04	0.196667	1.14605	1.30996	0.186072
Control 1	15.31	26.5467	11.2367	Control 6	15.38	26.16	10.78	0.456667	1.37237
Control 1	15.31	26.5467	11.2367	Control 6	15.44	26.39	10.95	0.286667	1.21982
Control 1	15.31	26.5467	11.2367	Control 6	15.47	26.25	10.78	0.456667	1.37237	1.32152	0.088074
Control 1	15.31	26.5467	11.2367	Control 7	15.49	25.75	10.26	0.976667	1.96791
Control 1	15.31	26.5467	11.2367	Control 7	15.27	25.85	10.58	0.656667	1.57644
Control 1	15.31	26.5467	11.2367	Control 7	15.13	25.9	10.77	0.466667	1.38191	1.64209	0.298466
Control 1	15.31	26.5467	11.2367	DR 1	16.18	25.4	9.22	2.01667	4.04648
Control 1	15.31	26.5467	11.2367	DR 1	15.86	25.34	9.48	1.75667	3.37916
Control 1	15.31	26.5467	11.2367	DR 1	15.75	25.52	9.77	1.46667	2.76383	3.39649	0.641501		Control 1	1.01966	0.241329
Control 1	15.31	26.5467	11.2367	DR 2	15.67	25.27	9.6	1.63667	3.10947				Control 2	1.59149	0.0444278
Control 1	15.31	26.5467	11.2367	DR 2	15.76	25.27	9.51	1.72667	3.30962				Control 3	0.972712	0.0824942
Control 1	15.31	26.5467	11.2367	DR 2	15.76	25.6	9.84	1.39667	2.63293	3.01734	0.347628		Control 4	1.83344	0.313074
Control 1	15.31	26.5467	11.2367	DR 3	15.64	25.61	9.97	1.26667	2.40605				Control 5	1.30996	0.186072
Control 1	15.31	26.5467	11.2367	DR 3	15.55	25.48	9.93	1.30667	2.47369				Control 6	1.32152	0.088074
Control 1	15.31	26.5467	11.2367	DR 3	15.6	25.26	9.66	1.57667	2.9828	2.62085	0.315278		Control 7	1.64209	0.298466
Control 1	15.31	26.5467	11.2367	DR 4	15.58	25.85	10.27	0.966667	1.95432				DR 1	3.39649	0.641501
Control 1	15.31	26.5467	11.2367	DR 4	15.55	26	10.45	0.786667	1.72508				DR 2	3.01734	0.347628
Control 1	15.31	26.5467	11.2367	DR 4	15.58	26.15	10.57	0.666667	1.5874	1.7556	0.185353		DR 3	2.62085	0.315278
Control 1	15.31	26.5467	11.2367	DR 5	15.83	25.53	9.7	1.53667	2.90123				DR 4	1.7556	0.185353
Control 1	15.31	26.5467	11.2367	DR 5	15.81	25.71	9.9	1.33667	2.52567				DR 5	2.42101	0.540211
Control 1	15.31	26.5467	11.2367	DR 5	15.65	26.01	10.36	0.876667	1.83613	2.42101	0.540211		DR 6	2.8282	0.411553
Control 1	15.31	26.5467	11.2367	DR 6	16.02	25.54	9.52	1.71667	3.28676				DR 7	2.80326	0.0853791
Control 1	15.31	26.5467	11.2367	DR 6	15.82	25.62	9.8	1.43667	2.70695
Control 1	15.31	26.5467	11.2367	DR 6	15.92	25.84	9.92	1.31667	2.4909	2.8282	0.411553
Control 1	15.31	26.5467	11.2367	DR 7	15.6	25.37	9.77	1.46667	2.76383
Control 1	15.31	26.5467	11.2367	DR 7	15.38	25.16	9.78	1.45667	2.74473
Control 1	15.31	26.5467	11.2367	DR 7	15.29	24.99	9.7	1.53667	2.90123	2.80326	0.0853791
