# Supplementary material for: Identification and validation of hub genes for diabetic retinopathy
Source: PeerJ. 2021 Sep 13;9:e12126. doi: 10.7717/peerj.12126 (PMC8445088; doi:10.7717/peerj.12126)
Supplement: Supplemental Information 13 [file peerj-09-12126-s013.zip]

Archive with 4 entries (3 files):
- files 2-supporting information for experimental manipulation/fig1s-rat.jpg
- files 2-supporting information for experimental manipulation/fig2s-eyeball.jpg
- files 2-supporting information for experimental manipulation/fig3s-anatomy histology.jpg
- files 2-supporting information for experimental manipulation/
